# Supplementary material for: Modeling of Residence Time Distributions of Twin-Screw Extrusion Processes Considering Various Screw Types
Source: Pharmaceutics. 2026 Jul 18;18(7):883. doi: 10.3390/pharmaceutics18070883 (PMC13415192; doi:10.3390/pharmaceutics18070883)
Supplement: Supplementary file 1 [file pharmaceutics-18-00883-s001.zip]

Archive with 1 entries (1 files):
- pharmaceutics-4373272-supplementary.csv
