# Supplementary material for: Modeling of Residence Time Distributions of Twin-Screw Extrusion Processes Considering Various Screw Types
Source: Pharmaceutics. 2026 Jul 18;18(7):883. doi: 10.3390/pharmaceutics18070883 (PMC13415192; doi:10.3390/pharmaceutics18070883)
Supplement: Supplementary file 1 [file pharmaceutics-18-00883-s001.zip › pharmaceutics-4373272-supplementary.csv]

time[s]	E_measured[-]	speed[1/min]	die_dirameter[mm]	volume_flow[m3/s]	screw[-]
0	0.0001236034214077	10	6	5.91789815670073E-07	GFA-20
2	0.0001284273084154
4	0.0001375575888611
6	0.0001500330381044
8	0.0001646020026948
10	0.0001798957664919
12	0.0001946058605699
14	0.0002076490600583
16	0.0002182585238271
18	0.0002260386916828
20	0.0002309401296254
22	0.0002332083134653
24	0.0002333066236927
27	0.0002318073168611
28	0.0002293278057245
30	0.0002264543414027
32	0.0002236881033222
34	0.0002214119788381
36	0.0002198715106619
38	0.0002191799707743
40	0.0002193207645675
42	0.0002201683035861
44	0.0002215245340618
46	0.0002231484085195
48	0.0002247993237624
50	0.0002262651653628
52	0.00022740409692
54	0.0002281527793653
56	0.0002285318532664
58	0.0002286467311737
60	0.0002286774254949
62	0.0002288424208807
64	0.0002293710183412
66	0.0002304634528219
68	0.0002322503844749
70	0.0002347496044785
72	0.0002378532102879
74	0.0002413295167343
76	0.0002448480398689
78	0.0002480297292577
80	0.0002507046882472
82	0.0002524192389052
84	0.0002540086238057
87	0.0002556099896803
88	0.0002584153702485
90	0.0002647116505692
93	0.0002786771305955
94	0.00030621585187
96	0.000355808471703
98	0.0004406213632382
100	0.0005784884518369
102	0.0007921792599232
104	0.0011094548128858
106	0.0015615254264143
108	0.0021802345578265
110	0.0029936635901181
112	0.004021239672901
114	0.0052676702862154
116	0.0067182046011637
118	0.0083356291882506
120	0.0100599851511193
122	0.0118119748872503
124	0.0134999083274488
126	0.0150292078089723
128	0.0163131562642955
130	0.0172829626730388
132	0.0178955317515017
134	0.0181373499433011
136	0.0180240620173644
138	0.0175959885918946
140	0.0169107643898477
142	0.0160346212228504
144	0.0150339243449858
146	0.0139685106880211
148	0.0128875285924532
150	0.0118278960941335
152	0.0108148309115868
154	0.009863903721806
156	0.0089835393684596
158	0.0081774044398154
160	0.0074461547694523
162	0.006788496008459
164	0.0062021549863748
166	0.0056830514793592
168	0.0052272751158304
170	0.0048293038219613
172	0.0044830938175388
174	0.0041822101986424
176	0.0039208967150276
178	0.0036937876654096
180	0.0034953729307987
183	0.0033213245389885
184	0.0031682438088154
186	0.0030331667351494
188	0.0029136901310637
190	0.0028077558797254
192	0.0027136021618827
194	0.0026293180508274
196	0.0025531848582055
198	0.002483282199645
200	0.0024175624997862
202	0.0023540942529139
204	0.0022911483678568
206	0.002227215978646
208	0.0021613493229665
210	0.0020932956240472
212	0.0020235238989184
214	0.001953143288604
216	0.0018838577595763
218	0.0018177074919593
220	0.0017567811408328
222	0.001702872240041
224	0.0016572708415606
226	0.0016206309690632
228	0.0015928059176144
230	0.0015729098507429
232	0.0015594018931189
234	0.0015503765818508
236	0.0015435543181519
238	0.0015366933216458
240	0.0015277312891738
242	0.0015150791404604
244	0.0014976976004505
246	0.0014752756499602
248	0.0014482662689238
250	0.0014178565379607
252	0.0013857261487661
254	0.0013538228861636
256	0.0013241246203582
258	0.0012981858884898
260	0.0012769001785899
262	0.001260309846824
264	0.0012475436547383
266	0.0012368984655239
268	0.0012260798232287
270	0.0012125370956972
272	0.0011939324015878
274	0.0011684509513252
276	0.0011351137442914
278	0.0010939223577068
280	0.0010458510012383
282	0.0009926312067854
284	0.0009364785775034
286	0.0008797741852468
288	0.0008248161414376
290	0.0007734844712611
292	0.0007271522113415
294	0.0006866773779699
296	0.0006523817168361
298	0.0006241071058855
300	0.0006013660880314
302	0.0005834459112711
304	0.0005694928194013
307	0.0005585894423293
308	0.000549830335546
310	0.0005424006343932
312	0.0005355632458812
314	0.0005287114747803
316	0.0005213587352792
318	0.0005132521621012
320	0.0005042004011127
322	0.0004941968962878
324	0.0004833573267916
326	0.0004719434969906
328	0.0004602582117325
330	0.0004486510452603
332	0.0004374666492329
334	0.0004270178557104
336	0.0004175162016705
338	0.0004090800785244
340	0.0004017170527447
342	0.0003953027968854
344	0.0003896066684184
346	0.0003843058330416
348	0.0003790320649092
350	0.0003733984658626
352	0.0003670671831049
355	0.0003597879565701
356	0.0003514526226653
358	0.000342095702949
360	0.000331893102954
362	0.000321141107262
364	0.0003102157159194
366	0.0002995030980657
368	0.0002893497233455
370	0.0002800361368056
372	0.0002717304388615
374	0.0002644708664142
376	0.0002581799560184
378	0.0002526845120853
380	0.0002477336517529
382	0.0002430321763394
384	0.0002382752276458
386	0.0002331976825134
388	0.0002275729204272
390	0.0002212519262212
392	0.0002141604319917
394	0.0002063111139866
396	0.0001977865854126
398	0.0001887201096437
400	0.0001792882108988
402	0.0001697004858912
404	0.0001601592293882
406	0.0001508559582336
408	0.0001419570201709
410	0.0001335957817082
412	0.0001258443418962
414	0.0001187274298675
416	0.0001122174956616
418	0.0001062474361766
420	0.0001007126650854
422	0.000095487422676516
424	9.04567779490583E-05
426	8.55174751500193E-05
428	0.000080601848844391
430	7.56870386473704E-05
432	7.08095678169027E-05
434	6.60539369868287E-05
436	6.15363978603531E-05
438	5.73841252417417E-05
440	5.37291373779466E-05
442	5.06612097753956E-05
444	4.82301100797915E-05
446	4.64430090303916E-05
448	4.52812662878743E-05
450	4.47136390992362E-05
0	1.31160997718936E-05	5	6	3.21950305189599E-07	GFA-20
2	1.29450639179215E-05
4	0.000012633757275764
6	1.22395385574329E-05
8	1.18377223449779E-05
11	1.15207722407972E-05
12	1.13701954923575E-05
14	1.14583828413685E-05
17	1.18311462499835E-05
18	1.24973457644533E-05
20	1.34218902127303E-05
22	1.45232436246599E-05
24	1.56786050362268E-05
26	1.67388043039892E-05
28	1.75465747510962E-05
30	1.79628590566426E-05
32	1.78906685465515E-05
34	1.72912840071031E-05
36	1.61910708723591E-05
38	1.46765772772104E-05
40	1.28779024003036E-05
42	1.09432954675022E-05
44	9.01743793681265E-06
46	7.22279901525948E-06
49	5.64425108268526E-06
50	4.32717956382929E-06
52	3.28163499009563E-06
54	2.49093008942381E-06
56	1.92097567485034E-06
58	1.53045697572995E-06
60	1.27873050037437E-06
62	1.12836160010509E-06
64	1.04889283223273E-06
66	1.01661539513039E-06
68	1.01354500272271E-06
70	1.02667621914632E-06
72	1.04698362265668E-06
74	1.0656976929962E-06
76	1.08377658735232E-06
78	1.09467180272393E-06
81	1.09689692960828E-06
82	1.08983494933416E-06
84	1.07350694610503E-06
86	1.04791155193082E-06
88	1.01367274106054E-06
90	9.71567338931224E-07
92	9.22524468291276E-07
94	8.6787277032861E-07
96	8.09118664897039E-07
98	7.4806477951898E-07
100	6.86844168724204E-07
102	6.27707376684883E-07
104	5.72917252175696E-07
106	5.24460082265913E-07
108	4.8377261941596E-07
110	4.5156785123008E-07
112	4.27737448521805E-07
114	4.11282341066436E-07
116	4.00571836949455E-07
118	3.93806635580411E-07
120	3.8883531555213E-07
122	3.83767564677197E-07
124	3.76984626842069E-07
126	3.67270333778856E-07
128	3.53707443103611E-07
130	3.36050446848799E-07
132	3.14238905275058E-07
134	2.88781849368064E-07
136	2.6063592520794E-07
138	2.31105253275421E-07
140	2.01716356452192E-07
142	1.74277691568265E-07
144	1.50293160485282E-07
146	1.31100036822416E-07
148	1.17566863739106E-07
150	1.10082140198767E-07
152	1.08392758428291E-07
154	1.1179234149615E-07
156	1.19204189221667E-07
158	1.29371430234099E-07
160	1.41049356750067E-07
162	1.5332706005689E-07
164	1.65547432241282E-07
166	1.77526130183361E-07
168	1.89454376687951E-07
170	2.01725369940394E-07
172	2.14719943892038E-07
174	2.28666103144239E-07
176	2.43291714527885E-07
178	2.57858235593979E-07
180	2.71125189991937E-07
182	2.81516732596945E-07
184	2.87364635645684E-07
186	2.87208337467722E-07
188	3.14776882748114E-07
190	3.82717644522309E-07
192	5.06042536114816E-07
194	7.54118825898863E-07
196	1.26397917536543E-06
198	2.39705651249082E-06
200	4.36027380097182E-06
202	7.80526437617106E-06
204	1.36548265966636E-05
206	2.34565261766335E-05
208	3.88064631716906E-05
210	6.23647423817013E-05
212	9.78620347295378E-05
214	0.0001494228129627
216	0.0002233400540161
218	0.0003261822697569
220	0.0004667764592078
223	0.0006555503296484
224	0.0009041737264769
226	0.0012258192487814
228	0.0016341617693828
230	0.0021423443457252
232	0.0027614192125992
234	0.0034988106422151
236	0.0043556307953966
238	0.0053252436535873
240	0.0063912271721687
242	0.0075267828416917
244	0.0086950113925332
246	0.0098510035083792
248	0.0109450919187561
250	0.0119274505523404
252	0.0127532567245107
254	0.0133875359985518
256	0.013808811551305
258	0.0140110363013627
260	0.0140031375643193
262	0.0138066626325022
264	0.0134519767227007
266	0.0129739247378483
268	0.0124076846062513
270	0.0117858370332527
272	0.0111364442082447
274	0.0104822979190482
276	0.0098410105750061
278	0.0092255182766021
280	0.0086446016962066
282	0.0081038507001303
284	0.0076055117101539
286	0.0071493987234861
288	0.0067332736487258
290	0.0063539152397583
292	0.0060068106831821
294	0.0056874295721088
296	0.0053920305399142
298	0.0051166000405204
300	0.0048588697357938
302	0.0046162381974209
304	0.0043868899022392
306	0.0041697084844993
308	0.0039635652078455
310	0.0037677777856049
312	0.003581936565426
314	0.0034058154097367
316	0.0032391466606694
318	0.0030821156201088
320	0.0029346207349739
322	0.0027967861487541
324	0.0026686065691844
326	0.0025500687332108
328	0.0024409514548761
330	0.0023410215014154
332	0.0022498947877725
334	0.0021671058858533
336	0.002092083473747
338	0.0020241672514217
340	0.0019625652197585
342	0.0019064558618846
344	0.0018549311537101
346	0.0018071022554989
348	0.0017621213915425
350	0.001719309140852
352	0.0016780789218085
354	0.0016381207936936
356	0.0015993189643495
358	0.0015617934129017
360	0.001525816887878
362	0.0014917686570527
364	0.0014599877119372
366	0.0014308229991521
368	0.001404504180459
370	0.0013811386304107
372	0.0013606683372657
374	0.00134291907526
376	0.0013275060016149
378	0.0013139706911369
380	0.0013017734404876
382	0.0012903757860343
384	0.0012792609558416
386	0.0012680455241531
388	0.001256420358
390	0.0012442220756057
392	0.0012313773407869
394	0.0012178999451888
396	0.0012038493717914
398	0.0011893164388332
400	0.0011743715577299
402	0.0011590900338865
404	0.0011435390384223
406	0.0011277831439635
408	0.0011118470384193
410	0.0010957517652158
412	0.0010794763421816
414	0.0010629822565796
416	0.001046193997534
418	0.001029039440477
420	0.001011433709645
422	0.0009932954382662
424	0.0009745944344005
426	0.0009553458183531
428	0.0009356380487203
430	0.0009156442195503
432	0.0008956351185437
434	0.0008759403459904
436	0.0008569441454404
438	0.0008390344593622
440	0.0008225360642925
442	0.0008076858055672
444	0.0007946165592238
446	0.0007832875346492
448	0.0007735353321112
450	0.000765105867506
452	0.0007576554739749
454	0.0007508112184733
456	0.0007442522136059
458	0.0007376991363863
460	0.0007309717780507
462	0.0007240132776557
464	0.0007168811985076
466	0.0007096762455171
468	0.00070261456662
470	0.0006959000776965
472	0.0006897687580379
474	0.0006844486666989
476	0.0006801652623967
478	0.0006770996191635
480	0.0006754622842521
482	0.0006754701965622
484	0.0006773193880919
486	0.0006811898726022
488	0.0006872240058998
490	0.0006954536815313
492	0.000705805359365
494	0.0007179619854365
496	0.0007314903331842
498	0.0007457476412057
500	0.0007600297422146
502	0.0007735521092625
504	0.000785647891615
506	0.0007957636911199
508	0.0008036154681824
510	0.000809123167356
512	0.0008124395978069
514	0.0008138779729372
516	0.0008138385100124
518	0.0008127021956591
520	0.0008107967934825
522	0.0008082659078212
524	0.0008050621129156
526	0.0008008765630798
528	0.0007951860513769
530	0.0007872630423142
532	0.0007762886403792
534	0.0007614795282563
536	0.0007422394859058
538	0.0007182518450425
540	0.0006896144135644
542	0.0006568311499644
544	0.0006207769995654
546	0.000582592255213
548	0.0005435978813033
550	0.0005050260368624
552	0.000468015043675
554	0.0004334489205022
556	0.00040194259734
558	0.0003738450154087
560	0.0003493173236594
562	0.0003282761815959
564	0.0003105155284512
566	0.0002957494500173
568	0.0002835648374015
570	0.0002735019744106
572	0.0002650834978108
574	0.0002577886401221
576	0.0002511873959839
578	0.0002448570231709
581	0.0002384931302029
582	0.0002318909187593
584	0.0002250112490597
586	0.0002178571360515
588	0.000210550299527
590	0.000203231926738
592	0.0001960656289736
594	0.0001892078249997
596	0.0001827750700603
598	0.0001768546881209
600	0.000171497166302
602	0.0001667122536517
604	0.0001624912477644
606	0.0001588117096118
608	0.000155626773647
610	0.0001528836811199
612	0.0001505143673602
614	0.0001484370660641
616	0.0001465583867497
618	0.0001447915288211
620	0.0001430381261077
622	0.0001412167426271
624	0.0001392637996023
626	0.0001371272572973
628	0.0001347753512379
630	0.0001322042558525
632	0.0001294157634011
634	0.0001264273612282
636	0.000123254781577
638	0.0001199177455755
640	0.0001164264053647
642	0.0001127968086816
644	0.0001090396597594
646	0.0001051776188463
648	0.0001012306466216
650	9.72307844196497E-05
652	9.32097060182082E-05
654	8.91976603488993E-05
656	8.52197798070651E-05
658	0.00008129870296472
660	7.74406389515472E-05
662	7.36518283600407E-05
664	6.99352439021646E-05
666	6.62959829715457E-05
668	6.27409164301855E-05
670	5.92931101827464E-05
672	5.59677433985111E-05
674	5.27879781459957E-05
676	4.97757039778632E-05
678	4.69470643199003E-05
680	4.43138723045395E-05
682	4.18898995353554E-05
684	3.96760476546062E-05
686	3.76724745118813E-05
688	3.58754019005477E-05
690	3.42708962912997E-05
692	3.28372785789403E-05
694	3.15486041299331E-05
696	3.03671650205919E-05
698	2.92535639591951E-05
700	2.81685495909647E-05
702	2.70778047068544E-05
704	2.59586216368416E-05
706	2.48022224907874E-05
708	0.000023615742445296
710	2.24210091124742E-05
712	2.12501298179808E-05
714	2.01427013119005E-05
716	1.91361411160688E-05
718	1.82615306319603E-05
720	0.000017539196308058
722	1.69789927038068E-05
724	1.65731957999558E-05
726	1.63086066096793E-05
728	0.000016165514884773
730	1.61223571958442E-05
732	1.61621859334707E-05
734	1.62712098469273E-05
736	1.64372223930872E-05
738	1.66507740498022E-05
740	1.68997006539138E-05
742	1.71657266237686E-05
744	1.74274818862713E-05
746	1.76580552271631E-05
748	1.78298306214853E-05
750	1.79223448146551E-05
0	1.33972861391567E-05	10	3	3.38479076053442E-07	GFA-20
1	1.35389184021375E-05
3	1.37937035954033E-05
5	1.41086106393138E-05
7	1.44172095636349E-05
9	1.46497995695494E-05
11	1.47472671965689E-05
13	1.46661222573855E-05
15	1.43868655032635E-05
17	1.39136496993099E-05
19	1.32718247495297E-05
21	1.24997219993333E-05
24	1.16442419186751E-05
25	1.07536247537737E-05
27	9.87247810666854E-06
29	9.0400593300874E-06
31	8.28577945643167E-06
33	7.63029044569995E-06
35	7.08657169132689E-06
37	6.65656198742576E-06
39	6.33399884525845E-06
41	6.10453799236613E-06
43	5.9474598227648E-06
45	5.83892849060992E-06
47	5.75450373855798E-06
49	5.67304866422564E-06
51	5.5771500940723E-06
53	5.45609931463984E-06
55	5.30772890897245E-06
57	5.13470272290169E-06
59	4.94500590740944E-06
61	4.7495727508298E-06
63	4.56022163999457E-06
65	4.38775389973464E-06
67	4.2391930004987E-06
69	4.11717536357643E-06
71	4.02009860228493E-06
73	3.94357656074741E-06
75	3.87978147056954E-06
77	3.82156759974184E-06
79	3.76407109686464E-06
81	3.70355364445656E-06
83	3.64037557889734E-06
85	3.5768306169096E-06
87	3.51692730326485E-06
89	3.46374904153625E-06
92	3.41896392599642E-06
93	3.38680102860032E-06
95	3.36725364314821E-06
97	3.36635321611638E-06
99	3.39346573785389E-06
101	3.46401298047455E-06
103	3.59998308582925E-06
105	3.82732189195209E-06
107	4.17474287279309E-06
109	4.67027284186112E-06
111	5.33696419645098E-06
113	6.18910223055477E-06
115	7.22810818481467E-06
117	8.43753302094682E-06
119	9.77949193017805E-06
121	0.000011192611169548
123	1.25927813814362E-05
125	0.000013878497217609
127	1.49405409751902E-05
129	1.56759025121662E-05
131	1.60046244557443E-05
133	1.58835960852033E-05
135	1.53158924636905E-05
137	1.43521762836324E-05
139	1.30829457620632E-05
141	0.000011624679247818
143	1.01002327857866E-05
145	8.62167643596371E-06
147	7.27642988266428E-06
149	6.11981881372445E-06
151	5.17473561833327E-06
153	4.43645213120512E-06
155	3.88142773349742E-06
158	3.47553416218998E-06
159	3.18248624710813E-06
161	2.96866902054298E-06
163	2.80752778269717E-06
165	2.67921346710746E-06
167	2.56814202882494E-06
169	2.47494099767045E-06
171	2.39381120055851E-06
173	2.34331419577023E-06
175	2.34778423485454E-06
177	2.4883951274534E-06
179	2.87859879071957E-06
181	3.73578715388817E-06
183	5.41525264064602E-06
185	8.4621533935215E-06
187	1.36923241559777E-05
189	2.24578641174284E-05
191	3.66957498933089E-05
193	0.000058976933520935
195	9.30444602525419E-05
197	0.0001436721506147
199	0.0002168463688961
201	0.0003197924473682
203	0.000460702680063
205	0.0006484496485347
207	0.0008919582970055
209	0.0011992826384725
211	0.0015770670807335
213	0.0020294959929811
215	0.0025576909913413
217	0.0031592380024854
220	0.0038280994826391
221	0.0045546174586489
223	0.0053259607143663
225	0.006126676270182
227	0.0069393383780799
229	0.0077453090383753
231	0.0085255427048205
233	0.0092614150316952
235	0.0099355650972552
237	0.0105326559096533
239	0.01104000876139
241	0.0114480809193081
243	0.0117506829008674
246	0.0119449940467278
247	0.0120314232333032
249	0.0120133248114171
251	0.0118966668911535
253	0.0116897413235521
255	0.0114027830160886
257	0.0110476177263954
259	0.0106372139261234
261	0.0101852115683571
263	0.0097052935211538
265	0.0092105772522101
267	0.0087130553587907
269	0.0082230888188283
271	0.0077489693384126
273	0.0072969371103837
275	0.0068712298531588
277	0.0064739879259151
279	0.0061059383748586
281	0.0057665594976014
283	0.005454455702508
285	0.0051677837906232
287	0.0049044295406575
289	0.0046622967891695
291	0.004439524026851
293	0.0042342773808291
295	0.0040450452086387
297	0.0038704882733374
299	0.003709420531402
301	0.0035607133921325
303	0.0034233340835616
305	0.003296217776546
307	0.0031782795530333
309	0.0030684166840197
311	0.002965526660385
313	0.0028685569254622
315	0.0027765375592056
317	0.0026886408510783
319	0.002604217642357
321	0.0025228370352348
323	0.0024442735798079
325	0.0023684874615254
327	0.0022955833701335
329	0.0022257518632726
331	0.0021592246616874
333	0.0020962099271767
335	0.0020368348549639
337	0.0019811422433667
339	0.0019290648921128
341	0.0018804037200624
343	0.0018348539188337
345	0.001792038884672
348	0.0017515192442753
349	0.0017128190345723
351	0.001675481039541
353	0.0016391076826283
355	0.0016033810135859
357	0.0015680860294371
359	0.0015331478204554
361	0.0014986214503529
363	0.0014646767759728
365	0.0014315514934152
367	0.0013995164649347
369	0.0013688336738629
371	0.0013397004504865
373	0.0013122140646971
375	0.0012863738885278
377	0.0012620871164841
379	0.0012391549955274
381	0.001217320587169
383	0.0011962969536643
385	0.001175789977358
387	0.0011555109808989
389	0.0011352205170614
391	0.0011147471083874
393	0.0010940038736774
395	0.0010729806022324
397	0.0010517855921604
399	0.0010306186831937
401	0.0010097537163607
403	0.0009895034598189
405	0.0009701917354102
407	0.0009521228241441
409	0.0009355304457183
411	0.0009205532807163
413	0.0009072317547887
415	0.0008955054658207
417	0.0008851915495377
419	0.0008760140078248
421	0.0008676331805315
423	0.0008596536884965
425	0.0008516566859276
427	0.0008432394898629
429	0.0008340716980418
431	0.0008239190194816
433	0.0008126682149571
436	0.000800370534106
437	0.0007872277716736
439	0.0007735798975372
441	0.0007598522554606
443	0.0007465152313616
445	0.0007340238245514
447	0.0007227558709549
449	0.0007129664618144
451	0.0007047646182949
453	0.0006981098111854
455	0.0006927974362631
457	0.0006884995696628
459	0.0006848042834026
461	0.0006812541915851
463	0.0006773880174872
465	0.0006728019549007
467	0.0006671975220637
469	0.0006604158982911
471	0.000652446087564
473	0.0006434587731207
476	0.0006337706639026
477	0.0006238157423809
479	0.0006140711639523
481	0.0006050040097526
483	0.0005970126192802
485	0.0005903554811168
487	0.0005851146846924
489	0.0005812070656669
491	0.0005784084744835
493	0.0005763670731789
495	0.000574674010494
497	0.0005729200603519
499	0.0005707476565945
501	0.0005678729330659
503	0.0005641283202603
505	0.0005594822561377
507	0.0005540267901294
509	0.0005479536800046
511	0.0005415460192853
513	0.0005351381001099
515	0.0005290678405961
517	0.0005236233373074
519	0.000519022529426
521	0.000515385559196
523	0.0005127302276591
525	0.0005109539825414
527	0.0005098895740044
529	0.0005093109323919
531	0.0005089430111491
533	0.000508510807035
535	0.0005077509993027
537	0.0005064601241122
539	0.0005044858905345
541	0.0005017837775254
543	0.0004984206264953
545	0.000494557820178
547	0.0004904130769057
549	0.0004862267796511
551	0.0004821923993566
553	0.0004784071605771
555	0.0004748215139803
557	0.0004712421444888
559	0.0004673569682201
561	0.0004627726965866
563	0.0004570719032537
565	0.0004498738070791
567	0.0004408770727847
569	0.0004298807227887
571	0.000416793696709
573	0.0004016409040256
575	0.0003845810070887
577	0.0003658845069484
579	0.0003459335428334
581	0.0003252121404049
583	0.0003042690054679
585	0.0002836647870281
587	0.000263932790925
589	0.0002455280817245
591	0.0002287981561902
593	0.0002139431070944
595	0.0002010265794495
597	0.0001899994653672
599	0.0001807122491842
601	0.0001729428787225
603	0.0001664365037203
605	0.0001609265023576
607	0.0001561622133696
609	0.0001519024697905
611	0.0001479462175116
613	0.0001441425064575
615	0.0001403739660673
617	0.0001365730943714
619	0.0001327119707867
621	0.0001288114148488
623	0.0001249058594027
625	0.0001210629215554
627	0.000117362362631
629	0.000113889813511
631	0.0001107154515916
633	0.0001078894588206
635	0.0001054370952545
637	0.0001033499862149
639	0.0001015819562329
641	0.0001000613526504
643	9.86975318095895E-05
645	9.73839886718478E-05
647	9.60124774721686E-05
649	9.44849723819788E-05
651	9.27261985746484E-05
653	9.06842816905461E-05
655	8.83404964812248E-05
657	8.57151116629596E-05
659	8.28666394447348E-05
661	7.98879014491018E-05
663	7.69004923251304E-05
665	7.40437993686542E-05
667	7.14624561796737E-05
669	6.92837852088237E-05
671	6.76013466036091E-05
673	6.64626370798763E-05
675	6.58550362576842E-05
677	6.57007619991234E-05
679	6.58657439429544E-05
681	6.61744062294824E-05
683	6.64300718306336E-05
685	6.64371763523533E-05
687	6.60303097245119E-05
689	0.000065096135453833
691	6.35809633764056E-05
693	6.14959797555099E-05
695	0.000058914597112347
697	5.59589702946235E-05
699	5.27794311302432E-05
701	4.95395867108576E-05
703	4.63966925950928E-05
705	4.34923423183998E-05
707	4.09351025753587E-05
709	3.87990243954302E-05
711	3.71236053677112E-05
713	3.59124266026337E-05
715	3.51350197697631E-05
717	3.47361519613334E-05
719	3.46410173561478E-05
721	3.47584905019571E-05
723	3.49884678844489E-05
725	3.52307968121778E-05
727	3.53941911789461E-05
729	3.53986695149727E-05
731	3.51856646150541E-05
733	0.000034723671253905
735	3.40124016437456E-05
737	3.30806966474173E-05
739	3.19834585904371E-05
741	3.07946738899103E-05
743	2.95980458108635E-05
745	2.84700491912814E-05
747	2.74718889099571E-05
749	2.66422927531411E-05
751	2.59927920623863E-05
753	2.55056757983142E-05
755	2.51426636114823E-05
757	2.48534491937856E-05
759	2.45842027112464E-05
761	2.42865462156877E-05
763	2.39250918160084E-05
765	2.34810727276163E-05
767	2.29509992015829E-05
769	2.23413939526477E-05
771	2.16666046217073E-05
773	2.09420801113414E-05
775	2.01804356684084E-05
777	1.93900202108364E-05
779	0.000018574390248522
781	1.77377537155628E-05
783	1.68851627892137E-05
785	1.60242046457764E-05
787	1.51691802341473E-05
789	0.000014340435950045
791	1.35586462747774E-05
793	1.28447881480832E-05
795	1.22174017693965E-05
797	0.000011689555479714
799	1.12631046171931E-05
801	1.09347461735314E-05
803	1.06967581283157E-05
805	1.05359474190488E-05
807	1.04376570942945E-05
809	1.03917246744415E-05
0	6.81679277240274E-06	5	3	1.63512076053442E-07	GFA-20
1	6.81746904199865E-06
3	6.81642685464945E-06
5	6.81046560457875E-06
7	6.79712700791008E-06
9	6.7769968993845E-06
11	6.7540613936371E-06
13	6.73584779194141E-06
15	6.73108254254828E-06
17	6.74739418651023E-06
19	6.78859842330053E-06
21	6.85333666294583E-06
23	6.93468605254783E-06
25	7.02082251499043E-06
27	7.10003136385319E-06
29	7.16201926826795E-06
31	7.20266343638721E-06
33	7.22422407880694E-06
35	7.23569858094137E-06
37	7.25277427847099E-06
39	7.2928959854127E-06
41	7.37454332711425E-06
43	7.51391167244466E-06
45	7.72221184205094E-06
47	8.00566796011528E-06
49	8.36227332899031E-06
51	8.78243348269045E-06
54	9.2479806529942E-06
55	9.73275149464521E-06
57	1.02022423557741E-05
59	1.06188967593099E-05
61	1.09452022971919E-05
63	1.11493480911275E-05
65	1.12095877254367E-05
67	1.11189956658087E-05
69	1.08861587522684E-05
71	1.05350559657487E-05
73	0.000010101169767172
75	9.62616307442194E-06
77	9.15198785201015E-06
79	8.71539702329694E-06
81	8.34318631279737E-06
83	8.04960586826375E-06
85	7.83550607768464E-06
87	7.6893370351595E-06
89	7.5900701727405E-06
91	7.51123255716063E-06
93	7.42587583827845E-06
95	7.30976412864151E-06
97	7.14558297375675E-06
99	6.92457756131903E-06
101	6.64689675226524E-06
103	6.32002023068381E-06
105	5.95713260345724E-06
108	5.57562547662832E-06
109	5.19274869745687E-06
111	4.82599381358631E-06
113	4.49014638872432E-06
115	4.19757798789084E-06
117	3.95722533670265E-06
119	3.77462134985403E-06
121	3.65170198765678E-06
123	3.58647478907148E-06
125	3.57345511999688E-06
127	3.60396646341168E-06
129	3.66637504716707E-06
131	3.74696755302058E-06
133	3.83142457125811E-06
135	3.90575302157553E-06
137	3.95782275458211E-06
139	3.97985769828829E-06
141	3.9669788420333E-06
143	3.91934033888263E-06
145	3.84144773304946E-06
147	3.74127570957112E-06
149	3.62824853678888E-06
151	3.51314301009774E-06
153	3.40539842209243E-06
155	3.31330996130578E-06
157	3.24314740370908E-06
159	3.1989217362604E-06
161	3.18264912914831E-06
163	3.19435870366894E-06
165	3.23229648539336E-06
167	3.29290826892792E-06
169	3.37121280882215E-06
171	3.46096484802209E-06
173	3.55465592711402E-06
175	3.64545189691931E-06
177	3.72398453826887E-06
179	3.78394007916443E-06
181	3.82004025209963E-06
183	3.82947580976272E-06
185	3.81384561161102E-06
187	3.77868774388651E-06
190	3.73441394767282E-06
191	3.69585291686413E-06
193	3.68147540228665E-06
195	3.71113191644897E-06
197	3.80339965284239E-06
199	3.97169981052407E-06
201	4.22081071933885E-06
203	4.54394726051891E-06
205	4.92120501251648E-06
207	5.32023271882632E-06
209	5.70011101110515E-06
211	6.01678148653469E-06
213	6.23055361185381E-06
215	6.31257551396816E-06
217	6.25067776585273E-06
219	6.05097014626549E-06
221	5.73653662157666E-06
223	5.3427876853346E-06
225	4.91086480776285E-06
227	4.48054237936508E-06
229	4.08495725633535E-06
231	3.74741205809039E-06
233	3.47988880848858E-06
235	0.000003284803504575
237	3.15691082500123E-06
239	3.08616019806621E-06
241	3.06024277000586E-06
243	3.06602352195584E-06
245	3.09081983090239E-06
247	3.12325708240671E-06
249	3.15378068644777E-06
251	3.17493817418433E-06
253	3.18193251211672E-06
255	3.17273056120688E-06
257	3.1472560148251E-06
259	3.10948131899138E-06
261	3.06189371704852E-06
263	3.00841129651193E-06
265	2.95251240613189E-06
267	2.89621989111822E-06
269	2.84046831156751E-06
271	2.78509385982943E-06
273	2.72933438528512E-06
275	2.67207541346718E-06
277	2.61236699737196E-06
279	2.54985433292623E-06
281	2.48420785090089E-06
283	2.41547599491755E-06
285	2.34384378594999E-06
287	2.26933341220879E-06
289	2.19186517342288E-06
291	2.11134960387929E-06
293	2.02828175962474E-06
295	1.94392660266085E-06
297	1.86089603462866E-06
299	1.7825135603127E-06
301	1.71331931762922E-06
303	1.65793413971395E-06
305	1.62062687678255E-06
307	1.60427288109117E-06
309	1.61012926187701E-06
311	1.63675108267347E-06
313	1.68081477501205E-06
315	1.73711362763799E-06
317	1.79942232101405E-06
319	1.86115235028673E-06
321	1.91637505314616E-06
323	1.9604609281642E-06
325	1.99101220632748E-06
327	2.00800772136498E-06
329	2.01360875597783E-06
331	2.01202343705652E-06
333	2.00840809951014E-06
335	2.00787248379639E-06
337	2.01460884527524E-06
339	2.03100829409315E-06
341	2.05742675917747E-06
343	2.09218951660516E-06
345	2.13216878669994E-06
347	2.17372778330277E-06
349	2.21335271423971E-06
351	2.24830961545245E-06
353	2.27675662759787E-06
355	2.29781502955433E-06
357	2.31114140645283E-06
359	2.31673026814193E-06
361	2.31453461929423E-06
363	2.3046370643721E-06
365	2.28713599608117E-06
367	2.26218270005853E-06
369	2.23032312738395E-06
371	2.19654795092126E-06
373	2.15833834178836E-06
375	2.1208653683652E-06
377	2.09446460578291E-06
379	2.08921187392542E-06
381	2.13307608978669E-06
383	2.25022069955307E-06
385	2.4961176207358E-06
387	2.95763379030215E-06
389	3.78206771905616E-06
391	5.11392799801982E-06
393	7.20938556746828E-06
396	0.000010388399675329
397	1.50437784077979E-05
399	2.16814954314977E-05
401	3.08717905495712E-05
403	0.000043272000289994
405	5.96258028319858E-05
407	8.06899766873341E-05
409	0.0001072332414578
411	0.0001400378354551
413	0.0001798168622386
415	0.0002271623912561
417	0.000282605936572
419	0.000346509069629
421	0.0004191230253807
423	0.0005006457377243
425	0.0005911824422962
427	0.0006908348992624
429	0.0007997892229209
431	0.0009182583052968
433	0.0010465879060898
435	0.0011852538347429
437	0.0013346762885807
439	0.0014952750595073
441	0.0016673707237335
443	0.0018509919160317
445	0.0020459124212442
447	0.0022515560244746
449	0.0024669630545499
451	0.0026908199036604
453	0.0029214484393185
455	0.0031568190453664
457	0.0033946226420658
459	0.0036323000178
461	0.0038671406452103
463	0.0040964251930282
465	0.0043175348499778
467	0.0045281899974651
469	0.0047265872315473
471	0.0049114827441474
473	0.0050822414994008
475	0.0052386961242055
477	0.0053810300822116
479	0.0055096567227311
481	0.0056249904984289
483	0.0057273262871409
485	0.0058167790250084
487	0.0058932402012239
489	0.0059564611890421
491	0.0060061002392821
493	0.0060417717070874
495	0.006063169263492
497	0.0060701083649143
499	0.0060625140703183
501	0.0060405391519457
504	0.0060044964253369
505	0.0059548500579149
507	0.0058922645106885
509	0.0058175067019884
511	0.0057314185584231
513	0.0056349779549342
515	0.0055291567648738
517	0.005414940058095
519	0.0052934154478204
521	0.0051656120981921
523	0.0050325767667569
525	0.004895462720572
527	0.0047553986599167
529	0.004613559657219
531	0.0044711375189885
533	0.0043292619654288
535	0.0041889848892145
537	0.0040512364061596
539	0.0039167497872811
541	0.0037861064341992
543	0.003659725635892
545	0.0035378768867501
547	0.0034207645605929
549	0.0033084620700488
551	0.0032010024472673
553	0.0030983918057573
555	0.0030006029648384
557	0.0029075596021255
559	0.0028191773744333
561	0.002735287862995
563	0.0026557060854283
565	0.0025802443672255
567	0.0025086596610084
569	0.0024407171030739
571	0.0023761811113892
573	0.0023148072128085
575	0.0022563854013821
577	0.0022007339286269
579	0.0021476904764381
581	0.0020971050568187
583	0.0020488449668743
585	0.0020027779704794
587	0.0019587902193058
589	0.0019167725964177
591	0.0018766240467406
593	0.0018382446193718
595	0.0018015318687629
597	0.0017663957682711
599	0.0017327603475945
601	0.0017005462470484
603	0.0016696847507084
605	0.0016401152064127
607	0.0016117740010832
609	0.0015846123824465
611	0.0015585868023172
613	0.0015336447241564
615	0.0015097392904161
617	0.0014868148214311
619	0.0014648065081438
621	0.0014436476702928
623	0.0014232696505989
625	0.0014035964001931
627	0.0013845581274805
629	0.001366085057483
631	0.0013481141005352
633	0.0013305907266972
635	0.0013134688271147
637	0.0012967102741192
639	0.0012802867171906
641	0.0012641794540931
643	0.0012483802327518
645	0.0012328910373393
647	0.0012177233986647
649	0.0012028905250566
651	0.0011884085912574
653	0.0011742859549486
655	0.0011605270480516
657	0.0011471296148539
659	0.0011340861981784
661	0.0011213821972408
663	0.0011090014887945
665	0.0010969181166508
667	0.0010851052077868
669	0.0010735241301173
671	0.0010621305136828
673	0.0010508687739379
675	0.0010396783263337
677	0.00102849203339
679	0.0010172456444321
681	0.0010058836657588
683	0.0009943644942078
685	0.0009826638699998
687	0.0009707784629258
689	0.0009587244416443
691	0.0009465321661677
693	0.0009342516209811
695	0.000921944417545
697	0.0009096780707648
699	0.0008975247720782
701	0.0008855555509565
703	0.0008738350669835
705	0.0008624216636074
707	0.0008513680174792
709	0.0008407139225294
711	0.0008304909318545
713	0.0008207174122915
715	0.000811400455831
717	0.0008025337564299
719	0.0007941046370904
721	0.0007860874259396
723	0.0007784478964426
725	0.0007711472800769
727	0.0007641403309499
729	0.0007573799627954
731	0.0007508271112749
733	0.0007444426235517
735	0.0007381938604869
737	0.0007320589221033
739	0.0007260197612783
741	0.0007200669207962
743	0.0007142012289576
745	0.0007084273642401
747	0.0007027521565918
749	0.0006971889291799
751	0.0006917476122869
753	0.0006864383758125
755	0.0006812712835458
757	0.0006762535098942
759	0.0006713836595777
761	0.000666661097564
763	0.0006620749946379
765	0.0006576121957979
767	0.0006532595662601
769	0.0006490054628878
771	0.0006448393024304
773	0.0006407619868022
775	0.0006367742967574
777	0.0006328825179156
779	0.0006290942466019
781	0.0006254137119003
783	0.0006218336656718
785	0.0006183398261835
787	0.0006148991349581
789	0.000611465545205
791	0.0006079809023375
793	0.0006043804448664
795	0.000600596317106
797	0.0005965709452608
799	0.0005922620871219
801	0.000587641699343
803	0.0005827137478396
805	0.0005775070084747
807	0.0005720700109497
809	0.0005664707709768
811	0.0005607857402254
813	0.0005550930628481
815	0.0005494732647633
817	0.0005440046779218
819	0.000538755916265
821	0.0005337880927933
823	0.0005291438983641
825	0.000524841279768
827	0.000520868086215
829	0.0005171836616758
831	0.0005137118571559
833	0.0005103579518346
835	0.0005070207722294
837	0.0005036083418097
839	0.0005000551083193
841	0.0004963422033537
843	0.0004924875393561
845	0.0004885487549351
847	0.0004846123114834
849	0.0004807692241496
851	0.000477103751774
853	0.0004736850555655
855	0.0004705492582272
857	0.0004677006602357
859	0.0004651205196426
861	0.0004627601053508
863	0.000460559184602
865	0.0004584544133427
867	0.0004563822883103
869	0.0004542879330076
871	0.0004521347013786
873	0.0004498965001637
875	0.0004475626905643
877	0.0004451378794644
879	0.0004426332149735
881	0.0004400594868572
883	0.000437440798074
885	0.0004347927947415
887	0.0004321347450886
889	0.0004294948688889
891	0.0004269055842745
893	0.0004244042760092
895	0.000422039443466
897	0.0004198568006232
899	0.0004178971905287
901	0.0004161923291533
903	0.0004147532022799
905	0.0004135637490327
907	0.0004125845043523
909	0.0004117441004086
911	0.0004109460573109
913	0.0004100828412845
915	0.000409042298992
917	0.0004077200594111
919	0.0004060367801248
921	0.0004039423442532
923	0.0004014204106398
925	0.0003984937585191
927	0.0003952168134878
929	0.0003916625012533
931	0.0003879181291648
933	0.0003840691639129
935	0.0003801895893982
937	0.0003763425112803
939	0.0003725769552441
941	0.0003689214413347
943	0.0003653963728471
945	0.0003620087162411
947	0.0003587569929522
949	0.0003556341348591
951	0.0003526340970431
953	0.0003497481807045
955	0.0003469734799984
957	0.0003443149097356
959	0.0003417824677693
961	0.0003393960804711
963	0.0003371912164383
965	0.0003352037150637
967	0.0003334740655162
969	0.0003320451556244
971	0.0003309437186574
973	0.0003301835939574
975	0.0003297635708881
977	0.0003296501920272
979	0.0003297888965619
981	0.0003301084521482
983	0.0003305148048852
985	0.0003309122561553
987	0.0003312106810472
989	0.0003313374581957
991	0.000331238111889
993	0.0003308993630642
995	0.0003303325770133
997	0.0003295807373956
999	0.000328714496313
1001	0.0003278149672499
1003	0.0003269615963575
1005	0.000326231947646
1007	0.0003256837809885
1009	0.0003253489151379
1011	0.0003252466564693
1013	0.0003253743176575
1015	0.0003257116242195
1017	0.0003262344772379
1019	0.00032690298384
1021	0.0003276695027954
1023	0.0003284829511321
1026	0.0003292877583582
1027	0.0003300288470087
1029	0.0003306644059258
1031	0.0003311639229413
1033	0.0003315049685613
1035	0.0003316825225334
1037	0.0003316902410437
1039	0.0003315141443998
1041	0.0003311322851495
1043	0.0003305015115894
1045	0.0003295652699897
1047	0.000328269398032
1049	0.0003265726648506
1051	0.0003244519934629
1053	0.0003219269225637
1055	0.0003190480283874
1057	0.0003158975315666
1059	0.0003125873861993
1061	0.0003092356076902
1063	0.0003059608634948
1065	0.0003028688339488
1067	0.0003000516785958
1069	0.00029757026851
1071	0.0002954610268859
1073	0.0002937464173776
1075	0.0002924084659961
1077	0.0002914169911243
1079	0.0002907178220228
1081	0.0002902463487291
1083	0.0002899348696621
1085	0.0002897415718855
1087	0.0002896450829919
1089	0.000289661404913
1091	0.0002898404776779
1093	0.000290241160115
1095	0.0002909175345505
1097	0.0002918962504454
1099	0.0002931543721944
1101	0.0002946010501417
1103	0.0002961165869389
1105	0.0002975487540514
1107	0.0002987511681745
1109	0.0002996187567116
1111	0.0003000883612034
1113	0.0003001578331254
1115	0.0002998762117611
1117	0.0002993218367896
1119	0.0002985869394674
1121	0.0002977680106189
1123	0.0002969444818927
1125	0.0002961713505964
1127	0.0002954869458555
1129	0.00029489244203
1131	0.0002943612194371
1133	0.0002938420548143
1135	0.0002932548049452
1137	0.0002925103922379
1139	0.0002915223326438
1141	0.0002902172077093
1143	0.0002885424363485
1145	0.0002864774099748
1147	0.0002840230701229
1149	0.0002811839480746
1151	0.0002779734128229
1153	0.0002743871846985
1155	0.0002704037016529
1157	0.0002660088200288
1159	0.0002611951851874
1161	0.0002559903741699
1163	0.000250464233425
1165	0.0002447330836836
1167	0.0002389427463671
1169	0.0002332580859002
1171	0.0002278306745209
1173	0.0002227762220412
1175	0.000218152961223
1177	0.0002139577637106
1179	0.0002101266422582
1181	0.0002065464040825
1183	0.0002030886198065
1185	0.000199595122786
1187	0.0001959246495428
1189	0.0001919552465224
1191	0.000187592676458
1193	0.0001827893607405
1195	0.0001775459655628
1197	0.0001719164317171
1199	0.0001660028362962
1201	0.0001599552802224
1203	0.0001539389985447
1205	0.0001481248322416
1207	0.0001426681803606
1209	0.0001376725449736
1211	0.0001331932803007
1213	0.0001292281603885
1215	0.0001257206858153
1217	0.0001225775214177
1219	0.0001196913432443
1221	0.0001169544832328
1223	0.0001142808903187
1225	0.0001116223132778
1227	0.0001089556665571
1229	0.0001062959340405
1231	0.0001036819022518
1233	0.0001011626475354
1235	9.87876762881863E-05
1237	9.66038569374183E-05
1239	9.46333084414614E-05
1241	9.28834995900804E-05
1243	9.13438979054975E-05
1245	8.99853339734309E-05
1247	8.87709902570076E-05
1249	8.76597655654356E-05
1251	8.66102748186571E-05
1253	8.55897522415398E-05
1255	8.45754458914282E-05
1257	8.35536879904493E-05
1259	0.000082521464597959
1261	8.14829589765473E-05
1263	0.000080443300731158
1265	7.94087616756996E-05
1267	7.83824212376567E-05
1269	7.73643712384557E-05
1271	7.63526727428516E-05
1273	7.53452527772057E-05
1275	0.000074339897294904
1277	7.33359566581911E-05
1279	7.23354606421015E-05
1281	7.13399890312337E-05
1283	7.03504221638497E-05
1285	0.000069366602027528
1287	6.83852964205225E-05
1289	6.74015635101132E-05
1291	6.64111366625077E-05
1293	6.54119251656537E-05
1295	6.44046581350769E-05
1297	6.33944749188611E-05
1299	6.23888349408333E-05
1301	6.13959589917673E-05
1303	6.04233337431005E-05
1305	5.94746546406368E-05
1307	0.000058547969255975
1309	5.76362085951186E-05
1311	5.67276774144905E-05
1313	5.58077652971509E-05
1315	5.48619282547516E-05
1317	5.38803050748746E-05
1319	0.000052857458604549
1321	5.17969179138334E-05
1323	5.07101884139037E-05
1325	4.96162237162772E-05
1327	4.85395494332188E-05
1329	0.000047509157533716
1331	4.65514612772431E-05
1333	4.56897309941191E-05
1335	4.49406935975443E-05
1337	4.43102148890227E-05
1339	4.37948900571988E-05
1341	4.33821832337214E-05
1343	4.30516527645337E-05
1345	0.00004277724829181
1347	4.25329485327556E-05
1349	4.22953051713584E-05
1351	4.20462542541454E-05
1353	4.17768194819016E-05
1355	0.000041485986442156
1357	0.000041181497794891
1359	4.08790318855405E-05
1361	4.05973060869061E-05
1363	4.03572115635441E-05
1365	4.01770041771893E-05
1367	4.00678202031432E-05
1369	4.00309573059182E-05
1371	4.00555797177906E-05
1373	0.00004011628575518
1375	4.01762314891643E-05
1377	4.01912389817354E-05
1379	4.01156553915209E-05
1381	3.99098413289652E-05
1383	3.95472161947744E-05
1385	0.000039017595412958
1387	3.83297661679889E-05
1389	3.75084408780439E-05
1391	3.65889482726935E-05
1393	3.56109305269804E-05
1395	0.000034612490606979
1397	3.36254336451103E-05
1399	3.26727674031919E-05
1401	3.17691286030593E-05
1403	0.000030921277081372
1405	0.000030129797107918
1407	2.93911444021925E-05
1409	0.000028697924531712
1411	2.80405860054609E-05
1413	2.74092728995906E-05
1415	2.67950170280251E-05
1417	2.61909861855166E-05
1419	2.55939272717713E-05
1421	2.50037562545621E-05
1423	0.000024423209671058
1425	2.38566295842632E-05
1427	2.33109408341986E-05
1429	2.27864721814764E-05
1431	2.22842231846101E-05
1433	2.18030586829412E-05
1435	0.000021341029432799
1437	2.08989566601363E-05
1439	2.04825104907328E-05
1441	0.000020103085279641
1443	0.000019779573356521
1445	1.95360862178641E-05
1447	1.93976597051406E-05
1449	1.93871730339047E-05
1451	1.95196441045004E-05
1453	1.97963986016626E-05
1455	2.02026639013717E-05
1457	2.07069771226545E-05
1459	2.12625409438832E-05
1461	2.18138694061202E-05
1463	2.23054479538514E-05
1465	2.26887634217567E-05
1467	2.29301222916408E-05
1469	2.30150544360744E-05
1471	2.29472597276231E-05
1473	2.27462125663824E-05
1475	2.24399257311388E-05
1477	0.00002205724409417
1479	2.16219915737694E-05
1481	2.11502627176515E-05
1483	2.06485000851119E-05
1485	2.01169669212118E-05
1487	1.95532122453644E-05
1489	1.89553963903581E-05
1491	1.83250874144979E-05
1493	1.76696292666338E-05
1495	1.70009397717306E-05
1497	0.000016335436758384
1499	1.56929964764211E-05
1501	1.50945782101978E-05
1503	1.45604585430755E-05
1505	0.000014108218060332
1507	1.37501528988573E-05
1509	1.34912484822504E-05
1511	1.33307750299293E-05
1513	1.32575044084023E-05
1515	1.32544422893001E-05
1517	1.33006271678713E-05
1519	1.33727077590976E-05
1521	1.34487239309297E-05
1523	1.35089293160383E-05
1525	1.35375894180471E-05
1527	1.35228968415682E-05
1529	1.34572236873075E-05
1531	1.33349806647792E-05
1533	1.31530589540697E-05
1535	1.29102861328523E-05
1537	1.26074602527039E-05
1539	1.22472268210287E-05
1541	1.18344400227024E-05
1543	1.13764619038797E-05
1545	1.08828292823244E-05
1547	1.03657059774007E-05
1549	9.83894005567231E-06
1551	9.31707761642609E-06
1553	8.81404185596303E-06
1555	8.34154743582997E-06
1557	7.9077936462642E-06
1559	7.51647690455651E-06
1561	7.16739536849302E-06
1563	6.85591834967084E-06
1565	6.57558650313458E-06
1567	6.32016219468809E-06
1569	6.08433519284605E-06
1571	5.86604778221355E-06
1573	5.66737849886259E-06
1575	5.49167617730539E-06
1577	5.34397927064834E-06
1579	5.22860476625766E-06
1581	5.14649025037881E-06
1583	5.0951144973235E-06
1585	5.06911782238329E-06
1587	5.05971083377961E-06
1589	5.0572027259395E-06
1591	5.05305514620321E-06
1593	5.04064932018176E-06
1595	0.000005016447881036
1597	4.98105649466828E-06
1599	4.93725881172248E-06
1601	4.89010588216179E-06
1603	4.84563047969353E-06
1605	4.80945614709071E-06
1607	4.7860695107665E-06
1609	4.77787413628109E-06
1611	4.7846785886103E-06
1613	4.80388721275065E-06
1615	4.83054140402303E-06
1617	4.85762837052309E-06
1619	4.87783052381764E-06
1621	4.88384629333235E-06
1623	4.87062905499803E-06
1626	4.83599328005305E-06
1627	4.78088594604411E-06
1629	4.70961051168589E-06
1631	4.62931708332714E-06
1633	4.54797069563152E-06
1635	4.47344317304302E-06
1637	4.41224559994636E-06
1639	4.36791640883925E-06
1641	4.34107115407281E-06
1643	4.32992893903765E-06
1645	4.33005317095213E-06
1647	4.33648153393241E-06
1649	4.34410366146233E-06
1651	4.34903891085091E-06
0	9.98266634639009E-06	10	4	4.55079671120246E-07	GFA-20
1	1.03126192383124E-05
4	1.09575883103932E-05
5	1.18897249398849E-05
7	1.30674284795515E-05
9	1.44358338489124E-05
11	1.59307160864294E-05
13	1.74745833295423E-05
15	1.89848157344546E-05
17	2.03747869957669E-05
19	2.15628726639563E-05
21	0.000022481978502163
23	2.30845698069098E-05
25	2.33524957571797E-05
27	2.32974122280579E-05
29	2.29597791610512E-05
31	2.23984185651431E-05
33	2.16825613556658E-05
35	2.08778009379687E-05
37	2.00390165609508E-05
39	1.92054007684905E-05
41	1.84018210103942E-05
43	1.76402304647883E-05
45	1.69308054462908E-05
47	1.62844761701788E-05
49	0.00001571857647206
51	0.000015257242352073
53	1.49251474361503E-05
55	1.47451052718348E-05
57	1.47277519144282E-05
59	0.000014869444966947
61	1.51507866584485E-05
63	1.55364698012264E-05
65	1.59829148747937E-05
67	1.64413539634942E-05
69	1.68689340418861E-05
71	1.72276397234999E-05
73	1.74926311943764E-05
75	1.76473211486416E-05
77	1.76904601237237E-05
79	1.76295385380513E-05
81	1.74856883174708E-05
83	1.72938568264826E-05
85	1.70988026569784E-05
87	1.69553028330518E-05
89	1.69212668120015E-05
91	1.70521597739427E-05
93	1.73909286685044E-05
95	1.79627764298448E-05
97	1.87683411559576E-05
99	1.97831827843989E-05
101	2.09592369185323E-05
103	2.22347783128702E-05
105	2.35286623732206E-05
107	2.47608151610708E-05
109	0.000025854683201498
112	2.67409493839096E-05
113	2.73700835833903E-05
115	2.77173122017671E-05
118	0.000027803373831176
119	2.78856999621472E-05
121	0.000027982488348419
123	2.85629284129375E-05
125	3.06140631944184E-05
127	0.000035213517996322
129	4.41313906988914E-05
131	6.03738028179643E-05
133	8.90578855324997E-05
135	0.0001370768916095
137	0.0002146691001892
139	0.0003357265107272
141	0.00051806396265
143	0.0007830863781944
145	0.0011546741736043
147	0.0016567987956854
149	0.0023103580007136
151	0.0031289721140931
153	0.0041148056103561
155	0.0052548476073149
157	0.0065189991331894
159	0.0078603132338154
161	0.0092180899730298
163	0.0105235289664503
165	0.0117072596611747
167	0.0127072766596777
169	0.0134761117655924
171	0.0139857187041414
173	0.0142295752496841
175	0.0142213667817441
177	0.0139912834458637
179	0.0135806197776906
181	0.0130356154001176
183	0.0124020363209022
185	0.0117208658256191
187	0.0110256666357998
189	0.0103415770149031
191	0.0096855986052929
193	0.0090677646812852
195	0.0084927950870729
197	0.0079617372764847
199	0.0074733981153763
201	0.0070253255047706
203	0.006614942643953
205	0.0062392654124455
207	0.0058954873645273
209	0.0055813895943967
211	0.0052948264682057
213	0.0050335805214471
215	0.0047953745600199
217	0.0045785573672289
219	0.0043810055004103
221	0.0042006147973872
223	0.0040352746111884
225	0.0038828699232949
227	0.0037413172398004
229	0.0036088303974006
231	0.0034838552577428
233	0.0033653664836162
235	0.0032528076529996
237	0.0031461147611292
239	0.0030455192546404
241	0.0029515104194022
243	0.0028645687962167
245	0.0027849430943742
247	0.0027124643052394
249	0.0026465785105308
251	0.0025862161615485
253	0.0025300052163889
255	0.0024763541288995
257	0.0024238328491252
259	0.002371252415167
261	0.0023178291866372
263	0.0022633818327613
265	0.0022082029575467
267	0.0021530011016824
269	0.0020987215706301
271	0.0020463655858008
273	0.0019968659031214
275	0.0019509488274743
277	0.0019090152493481
279	0.0018712182453084
281	0.0018374133354336
283	0.0018072350093791
285	0.0017800996416821
287	0.0017553590152306
289	0.0017322873685074
291	0.001710184772189
293	0.001688396385795
295	0.0016664770367254
297	0.0016440852929058
299	0.0016210355624779
301	0.0015972625455633
303	0.0015727921701265
305	0.0015476699973969
307	0.0015219750998405
309	0.0014958458835401
311	0.0014695290383811
313	0.0014434233250294
315	0.0014179934705694
317	0.0013939312223156
319	0.0013718986529817
321	0.0013525959187347
323	0.0013366012669722
325	0.0013243495566375
[truncated: 31,678 more rows]
